# Supplementary material for: Hybrid deep reconstruction for vignetting-free upconversion imaging through scattering in epsilon-near-zero materials
Source: Light Sci Appl. 2026 Jul 21;15:327. doi: 10.1038/s41377-026-02375-6 (PMC13389204; doi:10.1038/s41377-026-02375-6)
Supplement: Supplementary file 2 — video [file 41377_2026_2375_MOESM2_ESM.zip]

Archive with 7 entries (6 files):
- recon_videos_deepgate/
- recon_videos_deepgate/3bars_latex_1to1_Ppump_22mW_Pprobe_34mW.mp4
- recon_videos_deepgate/3bars_latex_1to2_Ppump_22mW_Pprobe_16mW.mp4
- recon_videos_deepgate/3bars_latex_1to5_Ppump_22mW_Pprobe_8o6mW.mp4
- recon_videos_deepgate/fwm_probe_grit_1500_Ppump_13mW_Pprobe_1o4mW.mp4
- recon_videos_deepgate/fwm_probe_grit_600and1500_Ppump_13mW_Pprobe_8mW.mp4
- recon_videos_deepgate/fwm_probe_grit_600_Ppump_13mW_Pprobe_6o8mW.mp4
